# Supplementary material for: Complement abnormality predisposes to the development of malignant hypertension-associated thrombotic microangiopathy disease
Source: Clin Kidney J. 2025 Jul 24;18(8):sfaf235. doi: 10.1093/ckj/sfaf235 (PMC12374187; doi:10.1093/ckj/sfaf235)
Supplement: sfaf235_Supplemental_Files [file sfaf235_supplemental_files.zip]

Archive with 3 entries (3 files):
- Figure S1.pdf
- Figure S2.pdf
- Supplementary figure legends.docx
